# Supplementary material for: Travertine crystal growth ripples record the hydraulic history of ancient Rome’s Anio Novus aqueduct
Source: Sci Rep. 2022 Jan 24;12:1239. doi: 10.1038/s41598-022-05158-2 (PMC8786873; doi:10.1038/s41598-022-05158-2)
Supplement: Supplementary file 1 — Supplementary Information 1. [file 41598_2022_5158_MOESM1_ESM.xlsx]

## Sheet: Sheet1
Supplementary Data File 1 (RF 0 m) for
Keenan-Jones et al. “Travertine Ripple Marks Record the Hydrology of Ancient Rome’s Anio Novus Aqueduct”
Unit and horizon	Growth axis distance	Rcrit 98%		Rtest	Red noise?	Significant wavelength (l) peaks				Arithmetic mean groundtruthed wavelengths (large values without 2s represent single measurements)				Longest significant wavelength (includes false negatives)	a (mean displacement)	Steepness
	mm	lo	hi			mm				mm	2s	mm	2s	mm	mm	(2a/l)
2.6	79	42	67	12	no	3.83								3.8	0.12	0.36
2.5	76	44	69	20	no	6.02	3.01					1.4	3.9	6.0	0.1	0.27
2.4	73	64	95	24	no	4.15								4.1	0.38	1.89
2.3	69	73	104	39	no	7.1				31		2.5	3.1	31	0.53	1.77
2.2	62	157	202	159	yes					23.6	8.3			24.4	0.98	3.31
2.1	56	156	201	162	yes					23.4	10.3	4.3	7.1	23.7	0.69	1.66
1.15	52	172	218	78	no	24.79	9.48			23.4	9.6	4.3	4.2	24.8	0.75	1.83
1.14	50	180	228	66	no	24.81				22.9	9.3			24.8	0.71	1.81
1.13	45	170	216	86	no	16.84	46.32			60.5		13.8	6.1	60.5	0.66	1.9
1.12	42	207	258	102	no	44.29	17.03	7.38						44.3	0.82	1.95
1.11	38	206	256	211	yes					17.1	8.2	3.8	3.5	16.6	0.46	1.66
1.10	33	216	268	228	yes	3.17	0.79			7.7	9			7.7	0.34	1.17
1.9	31	209	260	246	yes	3.14								3.1	0.22	0.92
1.8	28	206	256	236	yes	3.89	0.48			3.3	3.5			3.9	0.2	0.84
1.7	23	203	253	225	yes	6.35	3.5	0.46						6.3	0.14	0.52
1.6	20	186	234	183	no	18.39	9.19	6.46	5.2	3	2.1			18.4	0.14	0.48
1.5	17	196	246	227	yes	6.46	4.43	2.41	0.48					6.5	0.15	0.6
1.4	12	187	235	211	yes	6.16	4.98			3.3	2.9			6.2	0.13	0.49
1.3	8.6	178	226	190	yes	5.02	4.36	2.82						5.0	0.16	0.54
1.2	4.1	163	209	185	yes	3.85	1.28	1.05		3.4	2.9			3.8	0.1	0.43
1.1	2.7	160	206	184	yes	5.33	1.18	0.67	0.44					5.3	0.08	0.31
	Growth axis distance is that of the horizon at RF 140 m												Mean (1.7 to 2.6)	24.1
													Proportion of maximum value to mean (1.7 to 2.6)	2.51
													Proportion of minimum value to mean (1.7 to 2.6)	0.05
