# Supplementary material for: Travertine crystal growth ripples record the hydraulic history of ancient Rome’s Anio Novus aqueduct
Source: Sci Rep. 2022 Jan 24;12:1239. doi: 10.1038/s41598-022-05158-2 (PMC8786873; doi:10.1038/s41598-022-05158-2)
Supplement: Supplementary file 2 — Supplementary Information 2. [file 41598_2022_5158_MOESM2_ESM.xlsx]

## Sheet: Sheet1
Supplementary Data File 2 (RF 9 m) for
Keenan-Jones et al. “Travertine Ripple Marks Record the Hydrology of Ancient Rome’s Anio Novus Aqueduct”
Unit and Horizon	Growth Axis Distance	Rcrit 98%		Rtest	Red noise?	Significant wavelength (l) peaks			Arithmetic mean ground-truthed wavelengths (large values without 2s represent single measurements)				Longest significant wavelength (includes false negatives)	a (mean displace-ment)	Steepness
	mm	lo	hi			mm			mm	2s	mm	2s	mm	mm	(2a/l)
2.5	76	58	87	18	no	12.9							12.9	1.03	2.42
2.4	73	73	104	22	no	24.7							24.7	1.22	2.77
2.3	69	84	118	14	no	27.3							27.3	2.31	4.93
2.2	62	89	124	38	no	31.5			12.2	17.2	4.9	8.7	31.5	1.69	3.11
2.1	56	115	154	40	no	37.4	1.0		13.5	14.4	3.3	3.5	37.4	1.11	3.99
1.15	52	114	153	41	no	10.0							10.0	1.22	3.93
1.14	50	91	126	40	no				14.5	4.2	7.1	6.8	14.5	0.96	3.05
1.13	45	83	116	28	no	16.9							16.9	1.01	2.70
1.12	42	137	179	40	no	27.9			5.8	6.7			38.1	1.26	2.96
1.11	38	142	185	48	no	28.6	8.9		45.7		3.3	3.8	28.6	0.82	1.87
1.10	33	136	178	46	no	46.6			9.4	19.1	4.0	4.2	46.6	0.69	2.03
1.9	31	125	166	46	no	23.3	46.5	9.3					46.5	0.54	1.37
1.8	28	127	168	45	no	19.9			6.0	6.5	2.5	2.0	19.9	0.34	1.29
1.7	23	134	176	54	no	19.9	8.7						19.9	0.34	0.97
1.6	20	115	154	56	no	7.9	5.5						7.9	0.33	0.96
1.5	17	108	146	84	no	8.1			3.9	3.2			8.1	0.15	0.55
1.4	12	102	139	54	no	9.6	8.2		50.0		4.0	4.1	9.6	0.16	0.48
1.3	8.6	94	129	42	no	36.4	5.5	2.6	47.5		3.4	3.1	36.4	0.21	0.76
1.2	4.1	84	118	52	no	5.7	12.1		49.0		3.8	4.5	5.7	1.03	2.42
1.1	2.7	76	109	69	no				47.5		3.8	3.3	3.8	1.22	2.77
	Growth axis distance is that of the horizon at RF 140 m											Mean (1.7 to 2.6)	27.2949925546231
												Proportion of minimum value to mean (1.7 to 2.6)	1.71
												Proportion of maximum value to mean (1.7 to 2.6)	0.214371
