# Supplementary material for: Travertine crystal growth ripples record the hydraulic history of ancient Rome’s Anio Novus aqueduct
Source: Sci Rep. 2022 Jan 24;12:1239. doi: 10.1038/s41598-022-05158-2 (PMC8786873; doi:10.1038/s41598-022-05158-2)
Supplement: Supplementary file 3 — Supplementary Information 3. [file 41598_2022_5158_MOESM3_ESM.xlsx]

## Sheet: Sheet1
Supplementary Data File 3 (RF 140 m) for
Keenan-Jones et al. “Travertine Ripple Marks Record the Hydrology of Ancient Rome’s Anio Novus Aqueduct”
Unit and horizon	Growth axis distance	Rcrit 98%		Rtest	Red noise?	Significant wavelength (l) peaks				Arithmetic mean groundtruthed wavelengths				Longest significant wavelength (includes false negatives)	a (mean displace-ment)	Steepness	Vertical range (baseline corrected)	Vertical range (no baseline correction)	Amplitude of baseline correction sine wave	Arithmetic mean ground-truthed amplitude	+/- (range of 2 measure-ments)
	mm	lo	hi			mm				mm	2s	mm	2s	mm	mm	(2a/l)	mm	mm	mm	mm	mm
2.6	79	96	132	36	no	36.46								36.46	0.67	1.65	1.65	2.43	1.61	1.40		Notes:	n (number of measurements) = 2 for all amplitude groundtruthed values
2.5	76	92	127	44	no	35.79				19.2	5.4	3.6	2.8	35.79	0.67	1.88	1.88	2.88	1.76	1.38				except 2.5 and 2.6, where n = 1
2.4	73	101	138	46	no	37.97								37.97	0.74	1.99	1.99	2.82	1.60	1.02	0.47		n ranges from 2 (for the largest ripples) to 10 (for smaller ripples) for
2.3	69	114	153	30	no	41.20	9.51			19.4	1.8	3.7	2.6	41.2	0.59	1.64	1.64	2.39	1.42	1.25	0.17			wavelength groundtruthed values
2.2	62	110	149	35	no	22.93	9.17	5.98		18.4	1.1	4.7	7.1	22.93	0.45	1.40	1.40	1.93	2.01	1.07	0.10
2.1	56	110	149	112	yes	1.97				14.3	14.3	5.8	5.0	13.62	0.26	0.78	0.78	1.61	47.24	0.61	0.06
1.15	52	109	147	50	no	13.66	6.51							13.66	0.32	0.98	0.98	1.78	9.87	0.68	0.14
1.14	50	117	156	2	no	46.69	15.56	7.37		9.4	6.3	3.5	2.1	15.56	0.28	0.97	0.97	1.74	1.35	0.83	0.03
1.13	45	125	166	117	no	18.88	7.95			18.9	9.9	8.1	6.6	18.88	0.33	1.09	1.09	1.69	3.03	0.87	0.02
1.12	42	130	171	62	no	21.39	7.88	5.99						21.39	0.42	1.22	1.22	1.99	2.39	1.07	0.03
1.11	38	131	172	51	no	7.80	21.17	12.35		12.1	7.0	7.1	3.3	21.17	0.4	1.09	1.09	1.91	1.96	1.14	0.07
1.10	33	124	165	60	no	7.43	18.58							18.58	0.37	1.19	1.19	2.12	29.26	1.06	0.09
1.9	31	113	152	58	no	16.16	8.08	3.93		18.2	11.7	6.3	2.5	16.16	0.36	1.20	1.20	1.88	43.05	0.74	0.08
1.8	28	124	164	144	yes	7.82	6.19	0.44						7.82	0.17	0.50	0.50	1.42	44.9	0.35	0.01
1.7	23	106	143	116	yes	5.97	4.66			6.0	5.3	3.8	2.6	5.97	0.15	0.54	0.54	0.80	0.73	0.32	0.04
1.6	20	85	119	87	yes	2.54								2.54	0.10	0.33	0.33	0.36	0.09	0.28	0.04
1.5	17	81	114	80	yes	3.20	0.67	0.40		3.0	3.4			3.20	0.11	0.30	0.30	0.32	0.06	0.38	0.11
1.4	12	97	134	106	yes	4.23	1.94	0.62	0.57					4.23	0.08	0.31	0.31	0.30	0.08	0.34	0.17
1.3	8.6	105	142	111	yes	5.89	2.67	1.96		3.1	3.1			5.89	0.13	0.40	0.40	0.40	0.07	0.23	0.08
1.2	4.1	97	133	100	yes	6.35								6.35	0.13	0.38	0.38	0.53	0.21	0.20	0.03
1.1	2.7	96	132	105	yes	6.49	2.92	0.53		2.9	2.4			6.49	0.15	0.50	0.50	0.57	0.21	0.21	0.01
													Mean (1.7 to 2.6)	24.11
													Proportion of maximum value to mean (1.7 to 2.6)	1.71
													Proportion of minimum value to mean (1.7 to 2.6)	0.19
